# Supplementary material for: Rice-Associated Rhizobacteria as a Source of Secondary Metabolites against Burkholderia glumae
Source: Molecules. 2020 May 31;25(11):2567. doi: 10.3390/molecules25112567 (PMC7321088; doi:10.3390/molecules25112567)
Supplement: Supplementary file 1 [file molecules-25-02567-s001.zip]

Archive with 10 entries (10 files):
- Figure S2. Mass spectrum of 3-phenylpropanoic acid, TMS derivative.docx
- Figure S3. Spectrum FT-IR of F4 fraction from EtOAc extract from fermented biomass with BCB11.docx
- Figure S4.  NMR spectrum of the F4 fraction collected from the EtOAc extract of the BCB11 fer.docx
- Table S1. Consensus alignment of 16S rRNA gene sequence of BSB1 and BCB11 strains.docx
- Figure S6. Particle size distribution curves of emulsified EtOAc extracts.docx
- Figure S5. Effects produced by Enterobacter strains on development of seedlings.docx
- Figure S1. Complete phylogenetic tree of BSB1 (MK715467) and BCB11 (MK715464) strains.docx
- Table S2.  Identification of metabolites in the ethyl acetate extracts of the fermentation medium with BCB11.docx
- Figure S7. Antagonistic activity of rhizobacteria BCB11 and BSB1 against B. glumae.docx
- Table S3. Identification of metabolites in the ethyl acetate extracts of the fermentation medium with BSB1.docx
